# Supplementary material for: Influence of the Substituents on the Opening of Silylepoxy Alcohols: 5-exo-Cyclization towards Tetrahydrofurans vs. Unexpected Side Reaction Leading to Tetrahydropyrans
Source: Molecules. 2021 Dec 6;26(23):7386. doi: 10.3390/molecules26237386 (PMC8658919; doi:10.3390/molecules26237386)
Supplement: Supplementary file 1 [file molecules-26-07386-s001.zip]

Archive with 1 entries (1 files):
- molecules-1489323-supplementary.pdf
